# Supplementary material for: Factors Associated with Unmet Healthcare Needs in Serbia Before and During the COVID-19 Pandemic: Analysis Based on EU-SILC Data
Source: Healthcare (Basel). 2026 Feb 27;14(5):599. doi: 10.3390/healthcare14050599 (PMC12984895; doi:10.3390/healthcare14050599)
Supplement: Supplementary file 1 [file healthcare-14-00599-s001.zip]

Archive with 1 entries (1 files):
- healthcare-4122762-supplementary.pdf
